# Supplementary material for: Short-term deleterious effects of standard isolation and cultivation methods on new tropical freshwater microalgae strains
Source: PeerJ. 2018 Jul 19;6:e5143. doi: 10.7717/peerj.5143 (PMC6054863; doi:10.7717/peerj.5143)
Supplement: Supplemental Information 1 [file peerj-06-5143-s001.xlsx]

## Sheet: Raw data
ID	ID_g	microalgae	GR_Before_ Cryo	GR_Cryo_14_moths_DMSO	GR_Cryo_5_days_DMSO	GR_Cryo_5_days_Gly	GR_Cryo_5_days_without_cryopres	GR_Before_add_Chloram	GR_add_Chloram	GR_After_remov_Chloramphe	Total_Lipid_%DB_by_Weight_before_cryo	Total_Lipid_%DB_by_Weight_DMSO	Total_Lipid_%DB_by_Weight_Gly
M2	M2_1	Chlorella sp.	1.09	0.32	0.4	0.37	0.22	1.01	0.73	0.91	67.1	2.1	10
M2	M2_2	Chlorella sp.	1.12434	0.37	0.43	0.43	0.34	1.06	0.74	0.95	68.7	4.7	10.4
M2	M2_3	Chlorella sp.	1.11468	0.36	0.45	0.4	0.3	1.18	0.73	0.88	53.3	5.4	9.1
M6	M6_1	Chlorella sp.	1.16	0.31	0.58	0.48	0.35	1.16	0.71	0.97	75	4	10.7
M6	M6_2	Chlorella sp.	1.14466	0.37	0.59	0.54	0.39	1.13	0.84	0.93	70.8	4.2	9.7
M6	M6_3	Chlorella sp.	1.16	0.33	0.6	0.57	0.37	1.26	0.78	1.21	77.8	4.2	7.6
R3	R3_1	Scenedesmus sp.	0.63	0.62	0.55	0.47	0.51	0.68	0.49	0.55	68.5	78.9	73.3
R3	R3_2	Scenedesmus sp.	0.863422	0.63	0.61	0.58	0.48	0.92	0.5	0.58	52.6	60.7	77.1
R3	R3_3	Scenedesmus sp.	0.69	0.69	0.55	0.54	0.45	0.65	0.43	0.55	43.4	58.3	72.2
